# Supplementary material for: Stress and benefits of video calling for people with autism spectrum disorders
Source: PLoS One. 2023 Apr 20;18(4):e0283526. doi: 10.1371/journal.pone.0283526 (PMC10118183; doi:10.1371/journal.pone.0283526)
Supplement: S1 Dataset — (XLSX) [file pone.0283526.s001.xlsx]

## Sheet: Sheet for Analysis
新しい状況は，私を不安にする。	AQ total score	Q. Please select from the following disorders that have been diagnosed or proneness（Multiple answers allowed）.	Q. What applications do you use most often when making video calling（Multiple answers allowed）?	Q. What type of device do you most often use when making video calling? Please choose only one.	How often do you make video calling?	Q. In video calling, do you experience more one-on-one or multi-person conversations? Please answer the questions that follow by imagining a conversation in a situation that you experience more frequently.	Q. Which do you prefer, Video Calling or Face-to-Face?
1	16	ASD, LD, SAD	Zoom, Google Meets/Hangout	Desktop	More	Multi-people	Video Calling
1	15	ASD, ADHD, Other mental disorder	Zoom, Other	Laptop	Five to Six times a month	Multi-people	Face-to-face
1	15	ASD	Zoom	Laptop	Once or twice a month	Multi-people	Face-to-face
1	15	ASD, ADHD, Other mental disorder	Skype, Zoom	Desktop	Once or twice a month	Multi-people	Face-to-face
1	15	ASD, ADHD, Other mental disorder	Skype, Zoom	Laptop	Five to Six times a month	Multi-people	Face-to-face
1	15	ASD, ADHD	Zoom	Laptop	More	Multi-people	Video Calling
1	15	ASD, Other mental disorder, Other disorder	Skype, Other	Smartphone	Once or twice a month	Multi-people	Face-to-face
1	15	ASD, ADHD	Zoom, Google Meets/Hangout	Laptop	Once or twice a month	Multi-people	Video Calling
1	15	ASD, ADHD	Skype, Zoom,Other	Laptop	Three to Four times a month	One-on-one	Video Calling
1	15	ASD, ADHD, SAD, Other mental disorder	Zoom	Laptop	Once or twice a month	One-on-one	Face-to-face
1	15	ASD, ADHD, Other mental disorder	Skype, Zoom, Other	Laptop	Once or twice a month	One-on-one	Video Calling
1	15	ASD	Skype, Zoom	Tablet	Five to Six times a month	Multi-people	Video Calling
1	15	ASD, ADHD	Zoom	Laptop	Three to Four times a month	One-on-one	Face-to-face
1	15	ASD	Skype, Other	Smartphone	Once or twice a month	One-on-one	Face-to-face
1	15	ASD	Zoom	Laptop	Once or twice a month	One-on-one	Face-to-face
1	14	ASD, ADHD	Skype, Zoom	Laptop	More	Multi-people	Face-to-face
1	14	ASD, ADHD, SAD, Other mental disorder	Zoom, Google Meets/Hangout	Laptop	Five to Six times a month	Multi-people	Face-to-face
1	14	ASD, ADHD, LD, Other mental disorder	Other	Smartphone	More	Multi-people	Face-to-face
1	14	ASD, ADHD, Other mental disorder	Skype, Zoom	Smartphone	Once or twice a month	Multi-people	Video Calling
1	14	ASD, Other mental disorder	Zoom	Laptop	Once or twice a month	One-on-one	Face-to-face
1	14	ASD, ADHD, SAD	Zoom	Tablet	Once or twice a month	Multi-people	Face-to-face
1	14	ASD, ADHD, Other mental disorder	Zoom	Desktop	Three to Four times a month	Multi-people	Video Calling
1	14	ASD, ADHD	Zoom	Tablet	Once or twice a month	Multi-people	Face-to-face
1	14	ASD	Skype, Zoom, Other	Laptop	Once or twice a month	Multi-people	Face-to-face
1	14	ASD, ADHD, Other mental disorder	Zoom, Google Meets/Hangout	Laptop	Five to Six times a month	Multi-people	Video Calling
1	14	ASD, ADHD	Zoom	Desktop	Once or twice a month	Multi-people	Video Calling
1	14	ASD	Zoom	Laptop	Once or twice a month	Multi-people	Face-to-face
1	14	ASD, LD	Zoom	Tablet	More	Multi-people	Video Calling
1	14	ASD	Zoom	Tablet	Once or twice a month	One-on-one	Video Calling
1	14	ASD, ADHD	Zoom	Smartphone	Once or twice a month	Multi-people	Face-to-face
1	14	ASD, ADHD	Zoom, Other	Laptop	Once or twice a month	Multi-people	Video Calling
1	14	ASD, ADHD, Other mental disorder	Zoom	Laptop	Once or twice a month	One-on-one	Face-to-face
1	14	ASD, Other mental disorder	Other	Smartphone	Three to Four times a month	Multi-people	Video Calling
1	14	ASD, ADHD	Zoom	Laptop	Five to Six times a month	Multi-people	Video Calling
1	14	ASD, Other mental disorder	Zoom	Laptop	Five to Six times a month	Multi-people	Video Calling
1	14	ASD, ADHD	Zoom, Other	Laptop	Five to Six times a month	Multi-people	Face-to-face
1	14	ASD, ADHD	Zoom, Google Meets/Hangout	Smartphone	Once or twice a month	Multi-people	Face-to-face
1	14	ASD, ADHD	Skype, Zoom	Laptop	Once or twice a month	Multi-people	Video Calling
1	14	ASD, ADHD, SAD	Zoom, Other	Laptop	More	Multi-people	Video Calling
1	14	ASD, ADHD, LD, SAD, Other mental disorder	Zoom	Laptop	More	Multi-people	Video Calling
1	13	ASD, SAD	Skype, Zoom	Smartphone	Five to Six times a month	One-on-one	Face-to-face
1	13	ASD, LD	Zoom, Other	Tablet	More	One-on-one	Face-to-face
1	13	ASD, ADHD, Other mental disorder	Zoom,Other	Laptop	Once or twice a month	Multi-people	Face-to-face
1	13	ASD, ADHD, Other mental disorder	Zoom	Laptop	Once or twice a month	One-on-one	Video Calling
1	13	ASD, ADHD, Other mental disorder	Skype, Zoom	Smartphone	Once or twice a month	Multi-people	Video Calling
1	13	ASD	Skype, Zoom	Laptop	Once or twice a month	Multi-people	Face-to-face
1	13	ASD, Other mental disorder	Zoom	Tablet	Five to Six times a month	Multi-people	Face-to-face
1	13	ASD, Other mental disorder	Zoom	Laptop	Once or twice a month	Multi-people	Face-to-face
1	13	ASD, ADHD	Zoom	Smartphone	Once or twice a month	Multi-people	Face-to-face
1	13	ASD, ADHD, SAD	Zoom, Google Meets/Hangout	Laptop	Once or twice a month	Multi-people	Face-to-face
1	13	ASD, ADHD	Skype, Zoom, Other	Smartphone	Three to Four times a month	One-on-one	Video Calling
1	13	ASD, SAD	Zoom	Smartphone	Once or twice a month	One-on-one	Video Calling
1	13	ASD, ADHD	Zoom, Other	Laptop	Once or twice a month	Multi-people	Face-to-face
0	13	ASD, ADHD, LD, Other mental disorder	Skype, Zoom	Laptop	Once or twice a month	Multi-people	Video Calling
1	13	ASD, Other mental disorder	Skype, Other	Desktop	Once or twice a month	One-on-one	Face-to-face
1	13	ASD, ADHD	Zoom, Other	Laptop	More	Multi-people	Face-to-face
1	13	ASD, ADHD, Other mental disorder	Zoom	Laptop	Five to Six times a month	Multi-people	Video Calling
1	13	ASD, ADHD	Other	Smartphone	Once or twice a month	Multi-people	Face-to-face
1	13	ASD, ADHD, Other mental disorder	Other	Smartphone	Once or twice a month	One-on-one	Video Calling
1	12	ASD, ADHD	Zoom, Google Meets/Hangout, Other	Laptop	Five to Six times a month	Multi-people	Face-to-face
1	12	ASD, ADHD, Other mental disorder	Other	Laptop	Once or twice a month	Multi-people	Video Calling
1	12	ASD, ADHD	Skype, Zoom	Laptop	More	Multi-people	Video Calling
1	12	ASD, ADHD, Other mental disorder	Skype, Zoom	Laptop	More	Multi-people	Video Calling
1	12	ASD, Other mental disorder	Other	Laptop	Once or twice a month	Multi-people	Video Calling
1	12	ASD, ADHD	Zoom, Google Meets/Hangout	Smartphone	Three to Four times a month	One-on-one	Face-to-face
1	12	ASD, ADHD, LD, SAD	Other	Smartphone	Three to Four times a month	One-on-one	Face-to-face
1	12	ASD, ADHD, Other disorder	Google Meets/Hangout, Other	Laptop	Once or twice a month	One-on-one	Face-to-face
1	12	ASD, ADHD, Other mental disorder	Zoom, Other	Laptop	Once or twice a month	One-on-one	Face-to-face
1	12	ASD, ADHD	Zoom	Tablet	Once or twice a month	Multi-people	Face-to-face
1	12	ASD, ADHD	Zoom, Other	Laptop	Three to Four times a month	Multi-people	Face-to-face
1	12	ASD, ADHD	Google Meets/Hangout	Laptop	Three to Four times a month	Multi-people	Face-to-face
1	12	ASD, ADHD, LD	Zoom, Google Meets/Hangout	Desktop	More	Multi-people	Video Calling
1	12	ASD, ADHD	Zoom	Tablet	Once or twice a month	Multi-people	Video Calling
1	12	ASD, ADHD	Zoom, Other	Laptop	Once or twice a month	Multi-people	Video Calling
1	12	ASD, ADHD	Zoom, Google Meets/Hangout	Desktop	Once or twice a month	Multi-people	Face-to-face
0	13	ASD, SAD	Zoom	Smartphone	Three to Four times a month	Multi-people	Face-to-face
11	11	No diagnosis and proneness	Zoom	Desktop	Once or twice a month	Multi-people	Video Calling
11	11	No diagnosis and proneness	Zoom, Other	Laptop	More	Multi-people	Video Calling
11	11	No diagnosis and proneness	Zoom	Laptop	Once or twice a month	Multi-people	Face-to-face
11	11	No diagnosis and proneness	Zoom	Laptop	More	Multi-people	Face-to-face
10	10	No diagnosis and proneness	Zoom	Laptop	More	Multi-people	Face-to-face
10	10	No diagnosis and proneness	Zoom, Google Meets/Hangout	Laptop	Five to Six times a month	Multi-people	Video Calling
10	10	No diagnosis and proneness	Zoom, Google Meets/Hangout	Laptop	More	Multi-people	Face-to-face
10	10	No diagnosis and proneness	Zoom	Laptop	Once or twice a month	Multi-people	Face-to-face
10	10	No diagnosis and proneness	Zoom	Laptop	Once or twice a month	Multi-people	Face-to-face
10	10	No diagnosis and proneness	Zoom, Other	Smartphone	Once or twice a month	Multi-people	Face-to-face
10	10	No diagnosis and proneness	Other	Laptop	Once or twice a month	One-on-one	Face-to-face
10	10	No diagnosis and proneness	Zoom, Other	Tablet	Once or twice a month	One-on-one	Face-to-face
10	10	No diagnosis and proneness	Zoom, Other	Laptop	Five to Six times a month	Multi-people	Face-to-face
10	10	No diagnosis and proneness	Zoom, Other	Laptop	More	One-on-one	Face-to-face
9	9	No diagnosis and proneness	Zoom	Laptop	More	Multi-people	Face-to-face
9	9	No diagnosis and proneness	Zoom	Laptop	Once or twice a month	Multi-people	Face-to-face
9	9	No diagnosis and proneness	Zoom	Laptop	Once or twice a month	Multi-people	Face-to-face
9	9	No diagnosis and proneness	Skype, Zoom	Laptop	Once or twice a month	Multi-people	Face-to-face
9	9	No diagnosis and proneness	Other	Smartphone	Once or twice a month	One-on-one	Face-to-face
9	9	No diagnosis and proneness	Zoom	Tablet	Once or twice a month	One-on-one	Face-to-face
9	9	No diagnosis and proneness	Zoom	Laptop	Once or twice a month	Multi-people	Video Calling
9	9	No diagnosis and proneness	Zoom	Laptop	More	Multi-people	Face-to-face
9	9	No diagnosis and proneness	Zoom	Laptop	More	One-on-one	Face-to-face
9	9	No diagnosis and proneness	Zoom, Other	Laptop	Once or twice a month	Multi-people	Face-to-face
9	9	No diagnosis and proneness	Zoom	Laptop	Three to Four times a month	Multi-people	Face-to-face
9	9	No diagnosis and proneness	Zoom, Other	Desktop	More	Multi-people	Face-to-face
9	9	No diagnosis and proneness	Skype, Zoom	Laptop	Once or twice a month	One-on-one	Face-to-face
9	9	No diagnosis and proneness	Zoom, Other	Laptop	Once or twice a month	Multi-people	Face-to-face
9	9	No diagnosis and proneness	Zoom, Google Meets/Hangout	Smartphone	Once or twice a month	Multi-people	Video Calling
8	8	No diagnosis and proneness	Zoom, Google Meets/Hangout	Laptop	More	Multi-people	Face-to-face
8	8	No diagnosis and proneness	Zoom	Laptop	More	Multi-people	Face-to-face
8	8	No diagnosis and proneness	Zoom	Laptop	More	Multi-people	Face-to-face
8	8	No diagnosis and proneness	Zoom, Google Meets/Hangout	Laptop	More	One-on-one	Face-to-face
8	8	No diagnosis and proneness	Skype, Zoom, Google Meets/Hangout	Laptop	Once or twice a month	Multi-people	Face-to-face
8	8	No diagnosis and proneness	Zoom, Google Meets/Hangout, Other	Laptop	More	Multi-people	Face-to-face
8	8	No diagnosis and proneness	Zoom, Google Meets/Hangout	Laptop	More	Multi-people	Face-to-face
8	8	No diagnosis and proneness	Zoom, Google Meets/Hangout, Other	Laptop	More	One-on-one	Video Calling
8	8	No diagnosis and proneness	Zoom, Google Meets/Hangout	Laptop	More	Multi-people	Face-to-face
8	8	No diagnosis and proneness	Zoom, Google Meets/Hangout	Laptop	More	Multi-people	Face-to-face
8	8	No diagnosis and proneness	Zoom, Other	Laptop	Once or twice a month	Multi-people	Face-to-face
8	8	No diagnosis and proneness	Zoom	Laptop	Once or twice a month	Multi-people	Face-to-face
8	8	No diagnosis and proneness	Zoom	Laptop	Once or twice a month	Multi-people	Face-to-face
8	8	No diagnosis and proneness	Zoom	Laptop	Three to Four times a month	Multi-people	Face-to-face
8	8	No diagnosis and proneness	Zoom, Other	Laptop	More	Multi-people	Face-to-face
8	8	No diagnosis and proneness	Zoom	Laptop	Once or twice a month	Multi-people	Face-to-face
8	8	No diagnosis and proneness	Other	Smartphone	More	One-on-one	Face-to-face
8	8	No diagnosis and proneness	Zoom, Other	Laptop	Five to Six times a month	One-on-one	Face-to-face
8	8	No diagnosis and proneness	Skype, Google Meets/Hangout	Laptop	Once or twice a month	Multi-people	Face-to-face
8	8	No diagnosis and proneness	Zoom, Google Meets/Hangout	Laptop	Once or twice a month	Multi-people	Face-to-face
8	8	No diagnosis and proneness	Zoom	Laptop	Once or twice a month	Multi-people	Face-to-face
8	8	No diagnosis and proneness	Zoom, Other	Smartphone	Three to Four times a month	One-on-one	Face-to-face
7	7	No diagnosis and proneness	Zoom, Google Meets/Hangout, Other	Laptop	More	Multi-people	Face-to-face
7	7	No diagnosis and proneness	Google Meets/Hangout	Laptop	Five to Six times a month	One-on-one	Face-to-face
7	7	No diagnosis and proneness	Zoom, Google Meets/Hangout	Laptop	Three to Four times a month	One-on-one	Video Calling
7	7	No diagnosis and proneness	Zoom, Google Meets/Hangout	Laptop	More	Multi-people	Video Calling
7	7	No diagnosis and proneness	Skype, Zoom	Desktop	Once or twice a month	Multi-people	Face-to-face
7	7	No diagnosis and proneness	Zoom	Laptop	Once or twice a month	Multi-people	Face-to-face
7	7	No diagnosis and proneness	Zoom	Laptop	Once or twice a month	Multi-people	Face-to-face
7	7	No diagnosis and proneness	Zoom	Desktop	Three to Four times a month	One-on-one	Face-to-face
7	7	No diagnosis and proneness	Zoom	Laptop	Once or twice a month	Multi-people	Video Calling
7	7	No diagnosis and proneness	Zoom, Google Meets/Hangout	Laptop	Three to Four times a month	Multi-people	Face-to-face
7	7	No diagnosis and proneness	Zoom	Desktop	Three to Four times a month	Multi-people	Face-to-face
7	7	No diagnosis and proneness	Zoom, Other	Desktop	Five to Six times a month	Multi-people	Video Calling
6	6	No diagnosis and proneness	Zoom	Laptop	More	Multi-people	Face-to-face
6	6	No diagnosis and proneness	Zoom, Google Meets/Hangout	Laptop	More	Multi-people	Video Calling
6	6	No diagnosis and proneness	Zoom, Google Meets/Hangout	Laptop	More	Multi-people	Face-to-face
6	6	No diagnosis and proneness	Zoom, Other	Laptop	Once or twice a month	Multi-people	Face-to-face
6	6	No diagnosis and proneness	Zoom	Laptop	Three to Four times a month	Multi-people	Face-to-face
6	6	No diagnosis and proneness	Zoom, Other	Smartphone	Five to Six times a month	Multi-people	Face-to-face
5	5	No diagnosis and proneness	Zoom, Google Meets/Hangout, Other	Laptop	More	One-on-one	Video Calling
5	5	No diagnosis and proneness	Zoom, Google Meets/Hangout, Other	Laptop	More	Multi-people	Face-to-face
5	5	No diagnosis and proneness	Skype, Zoom, Other	Laptop	More	One-on-one	Video Calling
4	4	No diagnosis and proneness	Zoom, Google Meets/Hangout	Laptop	More	Multi-people	Video Calling
7	7	No diagnosis and proneness	Zoom	Laptop	Once or twice a month	One-on-one	Face-to-face
1	1	No diagnosis and proneness	Zoom, Other	Laptop	Three to Four times a month	Multi-people	Face-to-face
